# Supplementary material for: Single-Cell RNA Sequencing Reveals Monocyte-Derived Interstitial Macrophages with a Pro-Fibrotic Phenotype in Bleomycin-Induced Pulmonary Fibrosis
Source: Int J Mol Sci. 2024 Oct 30;25(21):11669. doi: 10.3390/ijms252111669 (PMC11545836; doi:10.3390/ijms252111669)
Supplement: Supplementary file 1 [file ijms-25-11669-s001.zip]

Archive with 1 entries (1 files):
- ijms-3256019-supplementary.pdf
